# Supplementary material for: Analysis of the virus propagation profile of 14 dengue virus isolates in Aedes albopictus C6/36 cells
Source: BMC Res Notes. 2020 Oct 12;13:481. doi: 10.1186/s13104-020-05325-6 (PMC7552352; doi:10.1186/s13104-020-05325-6)
Supplement: Supplementary file 2 — Additional file 2: Sheet 1 Raw data of plaque assay for Fig. 1. Sheet 2 Raw data of plaque assay for Fig. 2. Sheet 3 Statistical analysis of Fig. 1 data. Sheet 4 Statistical analysis of Fig. 2 data. [file 13104_2020_5325_MOESM2_ESM.xls]

## Sheet: Figure 1_plaque_serotype
Figure 1A: DENV serotype 1
Time	DENV 1Hawaii						DENV 1DF						DENV 1DHF						DENV 1/1666
0h	50	0	100	0	150	200	0	0	0	0	50	0	50	50	0	0	0	50	0	100	50	50	50	50
3h	50	100	150	150	50	100	0	0	50	0	0	0	0	0	0	100	0	50	50	50	50	50	50	100
6h	150	150	200	200	50	150	0	0	0	50	0	0	50	50	50	50	50	100	0	50	0	100	100	50
1d	1000	1500	2000	1500	2000	2000	800	900	600	950	350	400	7500	28500	2500	5000	3500	12500	4500	2500	3000	2000	2000	2500
2d	2000000	2200000	2750000	2250000	3000000	3500000	2550000	1950000	750000	1700000	1500000	1450000	300000	1500000	350000	150000	1350000	1200000	2100000	1900000	1900000	2600000	2450000	2500000
3d	26500000	32500000	20500000	26000000	24500000	25500000	6000000	9500000	11500000	16000000	13500000	10000000	650000	4850000	5150000	5650000	2550000	2600000	3500000	4500000	20000000	34500000	24000000	25000000
4d	135000000	175000000	100000000	130000000	100000000	110000000	80000000	115000000	140000000	140000000	130000000	130000000	155000000	8500000	3000000	5500000	4000000	2500000	120000000	105000000	75000000	110000000	130000000	120000000
5d	270000000	220000000	160000000	110000000	105000000	110000000	100000000	75000000	160000000	120000000	150000000	170000000	95000000	23500000	21500000	20000000	14500000	21500000	95000000	115000000	130000000	125000000	130000000	115000000
6d	205000000	205000000	115000000	155000000	150000000	205000000	85000000	105000000	90000000	85000000	105000000	115000000	150000000	20500000	21500000	31000000	30000000	23500000	135000000	125000000	150000000	120000000	115000000	155000000
7d	85000000	135000000	255000000	165000000	75000000	75000000	135000000	170000000	105000000	75000000	85000000	105000000	20000000	22500000	12000000	15500000	22500000	22500000	80000000	100000000	95000000	75000000	75000000	70000000
8d	60000000	60000000	105000000	50000000	55000000	45000000	55000000	65000000	60000000	65000000	95000000	80000000	50000000	10000000	8500000	6500000	7500000	9500000	10000000	10000000	20000000	25000000	35000000	55000000
9d	13000000	17500000	12000000	15500000	13000000	13500000	22500000	24500000	24000000	18000000	19000000	22000000	16000000	9500000	8500000	10000000	13000000	14000000	12000000	14000000	4500000	4000000	13500000	15000000
10d	6500000	5000000	7000000	5000000	9000000	5500000	16000000	21000000	12500000	16500000	13500000	17500000	6000000	4000000	5500000	6500000	1500000	1500000	9500000	8500000	5000000	5500000	6500000	8000000
11d	1500000	3000000	5000000	3000000	3500000	2500000	3400000	4150000	2900000	2900000	3800000	4050000	3000000	1150000	1650000	1250000	1850000	2150000	7000000	7500000	1000000	1500000	6500000	5000000
12d	350000	150000	1050000	850000	1050000	1100000	2450000	3050000	2300000	2450000	2350000	3200000	3500000	1150000	650000	1400000	1500000	900000	3000000	2500000	1500000	3000000	3500000	1500000
13d	600000	250000	150000	150000	700000	150000	1100000	1450000	950000	1300000	1300000	1950000	2300000	500000	550000	750000	1350000	800000	850000	750000	750000	400000	600000	650000
14d	125000	100000	65000	75000	45000	70000	800000	1300000	850000	900000	1100000	1850000	600000	700000	400000	400000	550000	450000	120000	90000	130000	105000	70000	85000
15d	75000	40000	30000	30000	10000	15000	700000	600000	350000	500000	250000	750000	240000	210000	165000	240000	265000	185000	130000	95000	100000	110000	85000	65000
Figure 1B: DENV serotype 2
Time	DENV 2DF						DENV 2DHF
0h	150	50	50	150	100	100	0	0	0	50	50	0
3h	350	250	300	350	100	150	50	50	0	50	0	0
6h	200	250	450	400	100	100	0	0	50	50	0	50
1d	140000	155000	95000	110000	200000	200000	1000	1000	750	950	900	750
2d	35500000	33000000	29000000	30000000	29500000	21000000	30000	30000	25000	18000	13500	14000
3d	405000000	305000000	195000000	275000000	305000000	345000000	200000	235000	280000	325000	315000	300000
4d	400000000	395000000	400000000	250000000	235000000	135000000	4750000	4200000	4350000	4950000	5050000	3700000
5d	230000000	220000000	345000000	265000000	150000000	350000000	13500000	16000000	20500000	14000000	15000000	9500000
6d	75000000	60000000	70000000	50000000	70000000	70000000	12500000	12000000	13500000	13000000	10000000	10000000
7d	60000000	30000000	20000000	30000000	65000000	40000000	6500000	4000000	2500000	1500000	2500000	3500000
8d	24500000	29000000	28500000	25500000	30500000	26500000	2500000	2000000	2500000	1000000	1000000	4000000
9d	18500000	17500000	19500000	14000000	16500000	12000000	650000	1500000	600000	500000	500000	700000
10d	2500000	2250000	2250000	2350000	3250000	2600000	200000	120000	135000	150000	160000	190000
11d	800000	700000	700000	550000	850000	600000	110000	140000	60000	165000	145000	65000
12d	400000	50000	300000	550000	200000	300000	100000	70000	45000	110000	50000	125000
13d	135000	135000	165000	125000	155000	65000	35000	20000	20000	20000	15000	25000
14d	145000	135000	115000	95000	145000	70000	25000	15000	10000	30000	25000	25000
15d	25000	30000	30000	25000	60000	15000	5000	5000	10000	10000	5000	5000
Figure 1C: DENV serotype 3
Time	DENV 3DF						DENV 3DHF						DENV 3/1113
0h	0	0	0	0	50	0	0	0	50	0	0	0	50	150	50	50	50	100
3h	0	0	0	0	0	50	0	50	0	0	50	0	0	50	50	150	50	50
6h	0	0	0	0	0	0	50	0	0	50	0	0	0	100	0	0	50	50
1d	4500	4500	9000	7000	5500	5000	50	50	150	100	50	200	600	600	350	750	700	800
2d	0	50000	200000	550000	800000	500000	20000	65000	60000	70000	110000	105000	5000	2500	4000	2500	4000	2500
3d	1000	2350000	2100000	4800000	4450000	550000	125000	70000	130000	135000	85000	60000	60000	60000	60000	50000	75000	65000
4d	120000000	120000000	80000000	135000000	90000000	155000000	800000	1050000	1600000	1300000	1600000	1500000	200000	300000	300000	450000	300000	500000
5d	90000000	90000000	90000000	155000000	70000000	145000000	800000	900000	1500000	850000	1400000	1600000	1000000	400000	900000	850000	350000	650000
6d	150000000	150000000	205000000	60000000	75000000	125000000	2500000	500000	500000	4500000	500000	3500000	2500000	5000000	3000000	3500000	3000000	3000000
7d	135000000	135000000	95000000	60000000	40000000	60000000	2500000	1000000	1000000	500000	1000000	1000000	50000000	20000000	25000000	35000000	35000000	20000000
8d	100000000	100000000	100000000	50000000	100000000	50000000	100000	600000	750000	50000	200000	100000	35000000	35000000	35000000	70000000	65000000	25000000
9d	18500000	18500000	24000000	15500000	17500000	16500000	350000	430000	290000	310000	275000	305000	45000000	50000000	65000000	50000000	50000000	40000000
10d	8500000	8500000	11000000	11000000	9500000	11000000	140000	170000	55000	115000	85000	120000	150000000	165000000	170000000	180000000	200000000	205000000
11d	4500000	4500000	4500000	6500000	4500000	4500000	170000	50000	30000	25000	35000	150000	130000000	135000000	150000000	140000000	100000000	90000000
12d	2100000	2100000	1650000	2300000	2550000	3850000	10000	5000	15000	90000	25000	25000	130000000	65000000	100000000	80000000	80000000	55000000
13d	1250000	1250000	400000	900000	850000	1850000	40000	35000	25000	25000	15000	25000	60000000	50000000	40000000	65000000	65000000	60000000
14d	400000	400000	850000	1200000	1000000	1100000	10000	0	10000	0	20000	5000	25000000	30000000	20000000	20000000	20000000	0
15d	345000	345000	235000	150000	245000	215000	15000	5000	5000	5000	0	15000	1500000	2500000	3000000	2500000	1500000	2500000
Figure 1D: DENV serotype 4
Time	DENV 4DF						DENV 4DHF						DENV 4/1373						DENV 4/146						DENV 4/163
0h	0	50	0	0	0	0	50	50	50	50	0	0	0	0	0	50	50	50	0	100	0	0	0	50	50	0	50	50	0	0
3h	50	0	50	50	150	150	50	0	100	50	50	50	0	0	0	50	0	0	0	50	0	0	100	50	50	0	50	50	0	150
6h	0	0	0	0	50	50	0	0	100	100	100	250	50	0	0	0	0	0	50	0	50	50	0	100	0	0	0	100	50	0
1d	2300	1950	1400	1700	850	1100	1700	1250	1650	1600	1650	1500	100	150	50	300	100	100	250	300	200	100	150	100	750	950	950	1200	950	850
2d	1750000	900000	500000	350000	550000	150000	950000	950000	1200000	1350000	650000	500000	1250000	1650000	900000	1600000	1700000	1300000	1300000	1100000	900000	600000	600000	1600000	3400000	3550000	3200000	3750000	4350000	4300000
3d	17000000	15000000	16000000	14000000	4000000	2500000	5500000	8500000	18500000	14500000	18500000	16000000	14500000	16500000	14500000	16000000	12000000	19500000	15000000	16000000	15500000	20000000	20000000	20500000	65000000	85000000	95000000	75000000	85000000	84000000
4d	32000000	31500000	28500000	34500000	8000000	4000000	16000000	18500000	14500000	20000000	19500000	23000000	31000000	30000000	22000000	27500000	24500000	26500000	45500000	41500000	46000000	39000000	43000000	36500000	82000000	60000000	70000000	77000000	61000000	75000000
5d	110000000	110000000	155000000	85000000	25000000	55000000	120000000	95000000	140000000	125000000	120000000	120000000	135000000	160000000	85000000	155000000	85000000	60000000	135000000	115000000	135000000	100000000	80000000	105000000	245000000	195000000	215000000	220000000	220000000	275000000
6d	150000000	160000000	100000000	130000000	25000000	35000000		60000000	95000000	135000000	110000000	100000000	85000000	55000000	85000000	85000000	60000000	55000000	200000000	130000000	135000000	115000000	65000000	125000000	365000000	355000000	380000000	340000000	285000000	310000000
7d	39500000	42500000	34500000	46500000	14500000	24500000	45000000	45000000	45000000	100000000	80000000	55000000	95000000	105000000	90000000	105000000	40000000	75000000	100000000	65000000	65000000	45000000	55000000	65000000	315000000	325000000	250000000	250000000	170000000	270000000
8d	43500000	51500000	35500000	31000000	33500000	24500000	17000000	16000000	14000000	12500000	15500000	12500000	23000000	19500000	19000000	23500000	20500000	20000000	32500000	26000000	29500000	27500000	25000000	24000000	59000000	42000000	42500000	37500000	40500000	49000000
9d	19000000	17000000	19000000	18500000	5500000	9000000	25000000	19000000	15000000	21500000	18500000	14500000	14500000	14500000	15000000	19500000	11000000	14000000	18000000	24000000	28500000	27000000	22000000	20000000	40500000	42000000	34500000	55000000	36500000	46500000
10d	14000000	23000000	21500000	15500000	7000000	4500000	13500000	10000000	15000000	10000000	12000000	10000000	17500000	15000000	9000000	9500000	12500000	13000000	12500000	14000000	15500000	9500000	8500000	9500000	36000000	25000000	25500000	29000000	26000000	21500000
11d	5500000	5700000	5600000	6900000	3400000	3450000	2850000	2700000	2400000	2250000	2350000	2000000	2050000	2500000	2600000	1500000	1850000	2250000	3400000	3350000	2750000	3200000	2700000	2350000	4400000	6400000	5200000	5450000	6100000	6300000
12d	4700000	3950000	3900000	3500000	1850000	1850000	1600000	1200000	1800000	1300000	1100000	1350000	1400000	1450000	1700000	1850000	1750000	1450000	1700000	1700000	2000000	1700000	1650000	1300000	2450000	2500000	2350000	2350000	2300000	2600000
13d	2150000	3150000	3050000	3450000	1600000	1600000	1050000	1350000	1050000	1750000	1450000	1600000	850000	900000	900000	1150000	1100000	750000	1100000	800000	700000	450000	250000	650000	1650000	2300000	2100000	1950000	1700000	2500000
14d	2300000	2100000	2150000	1550000	700000	850000	1150000	900000	850000	950000	800000	800000	250000	450000	500000	450000	400000	350000	350000	100000	300000	450000	400000	150000	650000	650000	1250000	1000000	750000	2050000
15d	600000	500000	250000	450000	150000	350000	90000	110000	70000	95000	90000	85000	220000	180000	240000	200000	195000	195000	160000	105000	155000	150000	150000	150000	195000	155000	195000	250000	275000	245000

## Sheet: Figure 2_plaque_origin
Figure 2A: DENV DF
Time	DENV 1DF						DENV 2DF						DENV 3DF						DENV 4DF
0h	0	0	0	0	50	0	150	50	50	150	100	100	0	0	0	0	50	0	0	50	0	0	0	0
3h	0	0	50	0	0	0	350	250	300	350	100	150	0	0	0	0	0	50	50	0	50	50	150	150
6h	0	0	0	50	0	0	200	250	450	400	100	100	0	0	0	0	0	0	0	0	0	0	50	50
1d	800	900	600	950	350	400	140000	155000	95000	110000	200000	200000	4500	4500	9000	7000	5500	5000	2300	1950	1400	1700	850	1100
2d	2550000	1950000	750000	1700000	1500000	1450000	35500000	33000000	29000000	30000000	29500000	21000000	0	50000	200000	550000	800000	500000	1750000	900000	500000	350000	550000	150000
3d	6000000	9500000	11500000	16000000	13500000	10000000	405000000	305000000	195000000	275000000	305000000	345000000	1000	2350000	2100000	4800000	4450000	550000	17000000	15000000	16000000	14000000	4000000	2500000
4d	80000000	115000000	140000000	140000000	130000000	130000000	400000000	395000000	400000000	250000000	235000000	135000000	120000000	120000000	80000000	135000000	90000000	155000000	32000000	31500000	28500000	34500000	8000000	4000000
5d	100000000	75000000	160000000	120000000	150000000	170000000	230000000	220000000	345000000	265000000	150000000	350000000	90000000	90000000	90000000	155000000	70000000	145000000	110000000	110000000	155000000	85000000	25000000	55000000
6d	85000000	105000000	90000000	85000000	105000000	115000000	75000000	60000000	70000000	50000000	70000000	70000000	150000000	150000000	205000000	60000000	75000000	125000000	150000000	160000000	100000000	130000000	25000000	35000000
7d	135000000	170000000	105000000	75000000	85000000	105000000	60000000	30000000	20000000	30000000	65000000	40000000	135000000	135000000	95000000	60000000	40000000	60000000	39500000	42500000	34500000	46500000	14500000	24500000
8d	55000000	65000000	60000000	65000000	95000000	80000000	24500000	29000000	28500000	25500000	30500000	26500000	100000000	100000000	100000000	50000000	100000000	50000000	43500000	51500000	35500000	31000000	33500000	24500000
9d	22500000	24500000	24000000	18000000	19000000	22000000	18500000	17500000	19500000	14000000	16500000	12000000	18500000	18500000	24000000	15500000	17500000	16500000	19000000	17000000	19000000	18500000	5500000	9000000
10d	16000000	21000000	12500000	16500000	13500000	17500000	2500000	2250000	2250000	2350000	3250000	2600000	8500000	8500000	11000000	11000000	9500000	11000000	14000000	23000000	21500000	15500000	7000000	4500000
11d	3400000	4150000	2900000	2900000	3800000	4050000	800000	700000	700000	550000	850000	600000	4500000	4500000	4500000	6500000	4500000	4500000	5500000	5700000	5600000	6900000	3400000	3450000
12d	2450000	3050000	2300000	2450000	2350000	3200000	400000	50000	300000	550000	200000	300000	2100000	2100000	1650000	2300000	2550000	3850000	4700000	3950000	3900000	3500000	1850000	1850000
13d	1100000	1450000	950000	1300000	1300000	1950000	135000	135000	165000	125000	155000	65000	1250000	1250000	400000	900000	850000	1850000	2150000	3150000	3050000	3450000	1600000	1600000
14d	800000	1300000	850000	900000	1100000	1850000	145000	135000	115000	95000	145000	70000	400000	400000	850000	1200000	1000000	1100000	2300000	2100000	2150000	1550000	700000	850000
15d	700000	600000	350000	500000	250000	750000	25000	30000	30000	25000	60000	15000	345000	345000	235000	150000	245000	215000	600000	500000	250000	450000	150000	350000
Figure 2B: DENV DHF
Time	DENV 1DHF						DENV 2DHF						DENV 3DHF						DENV 4DHF
0h	50	50	0	0	0	50	0	0	0	50	50	0	0	0	50	0	0	0	50	50	50	50	0	0
3h	0	0	0	100	0	50	50	50	0	50	0	0	0	50	0	0	50	0	50	0	100	50	50	50
6h	50	50	50	50	50	100	0	0	50	50	0	50	50	0	0	50	0	0	0	0	100	100	100	250
1d	7500	28500	2500	5000	3500	12500	1000	1000	750	950	900	750	50	50	150	100	50	200	1700	1250	1650	1600	1650	1500
2d	300000	1500000	350000	150000	1350000	1200000	30000	30000	25000	18000	13500	14000	20000	65000	60000	70000	110000	105000	950000	950000	1200000	1350000	650000	500000
3d	650000	4850000	5150000	5650000	2550000	2600000	200000	235000	280000	325000	315000	300000	125000	70000	130000	135000	85000	60000	5500000	8500000	18500000	14500000	18500000	16000000
4d	155000000	8500000	3000000	5500000	4000000	2500000	4750000	4200000	4350000	4950000	5050000	3700000	800000	1050000	1600000	1300000	1600000	1500000	16000000	18500000	14500000	20000000	19500000	23000000
5d	95000000	23500000	21500000	20000000	14500000	21500000	13500000	16000000	20500000	14000000	15000000	9500000	800000	900000	1500000	850000	1400000	1600000	120000000	95000000	140000000	125000000	120000000	120000000
6d	150000000	20500000	21500000	31000000	30000000	23500000	12500000	12000000	13500000	13000000	10000000	10000000	2500000	500000	500000	4500000	500000	3500000		60000000	95000000	135000000	110000000	100000000
7d	20000000	22500000	12000000	15500000	22500000	22500000	6500000	4000000	2500000	1500000	2500000	3500000	2500000	1000000	1000000	500000	1000000	1000000	45000000	45000000	45000000	100000000	80000000	55000000
8d	50000000	10000000	8500000	6500000	7500000	9500000	2500000	2000000	2500000	1000000	1000000	4000000	100000	600000	750000	50000	200000	100000	17000000	16000000	14000000	12500000	15500000	12500000
9d	16000000	9500000	8500000	10000000	13000000	14000000	650000	1500000	600000	500000	500000	700000	350000	430000	290000	310000	275000	305000	25000000	19000000	15000000	21500000	18500000	14500000
10d	6000000	4000000	5500000	6500000	1500000	1500000	200000	120000	135000	150000	160000	190000	140000	170000	55000	115000	85000	120000	13500000	10000000	15000000	10000000	12000000	10000000
11d	3000000	1150000	1650000	1250000	1850000	2150000	110000	140000	60000	165000	145000	65000	170000	50000	30000	25000	35000	150000	2850000	2700000	2400000	2250000	2350000	2000000
12d	3500000	1150000	650000	1400000	1500000	900000	100000	70000	45000	110000	50000	125000	10000	5000	15000	90000	25000	25000	1600000	1200000	1800000	1300000	1100000	1350000
13d	2300000	500000	550000	750000	1350000	800000	35000	20000	20000	20000	15000	25000	40000	35000	25000	25000	15000	25000	1050000	1350000	1050000	1750000	1450000	1600000
14d	600000	700000	400000	400000	550000	450000	25000	15000	10000	30000	25000	25000	10000	0	10000	0	20000	5000	1150000	900000	850000	950000	800000	800000
15d	240000	210000	165000	240000	265000	185000	5000	5000	10000	10000	5000	5000	15000	5000	5000	5000	0	15000	90000	110000	70000	95000	90000	85000
Figure 2C: DENV Undifferentiated fever
Time	DENV 1/1666						DENV 3/1113						DENV 4/1373						DENV 4/146						DENV 4/163
0h	0	100	50	50	50	50	50	150	50	50	50	100	0	0	0	50	50	50	0	100	0	0	0	50	50	0	50	50	0	0
3h	50	50	50	50	50	100	0	50	50	150	50	50	0	0	0	50	0	0	0	50	0	0	100	50	50	0	50	50	0	150
6h	0	50	0	100	100	50	0	100	0	0	50	50	50	0	0	0	0	0	50	0	50	50	0	100	0	0	0	100	50	0
1d	4500	2500	3000	2000	2000	2500	600	600	350	750	700	800	100	150	50	300	100	100	250	300	200	100	150	100	750	950	950	1200	950	850
2d	2100000	1900000	1900000	2600000	2450000	2500000	5000	2500	4000	2500	4000	2500	1250000	1650000	900000	1600000	1700000	1300000	1300000	1100000	900000	600000	600000	1600000	3400000	3550000	3200000	3750000	4350000	4300000
3d	3500000	4500000	20000000	34500000	24000000	25000000	60000	60000	60000	50000	75000	65000	14500000	16500000	14500000	16000000	12000000	19500000	15000000	16000000	15500000	20000000	20000000	20500000	65000000	85000000	95000000	75000000	85000000	84000000
4d	120000000	105000000	75000000	110000000	130000000	120000000	200000	300000	300000	450000	300000	500000	31000000	30000000	22000000	27500000	24500000	26500000	45500000	41500000	46000000	39000000	43000000	36500000	82000000	60000000	70000000	77000000	61000000	75000000
5d	95000000	115000000	130000000	125000000	130000000	115000000	1000000	400000	900000	850000	350000	650000	135000000	160000000	85000000	155000000	85000000	60000000	135000000	115000000	135000000	100000000	80000000	105000000	245000000	195000000	215000000	220000000	220000000	275000000
6d	135000000	125000000	150000000	120000000	115000000	155000000	2500000	5000000	3000000	3500000	3000000	3000000	85000000	55000000	85000000	85000000	60000000	55000000	200000000	130000000	135000000	115000000	65000000	125000000	365000000	355000000	380000000	340000000	285000000	310000000
7d	80000000	100000000	95000000	75000000	75000000	70000000	50000000	20000000	25000000	35000000	35000000	20000000	95000000	105000000	90000000	105000000	40000000	75000000	100000000	65000000	65000000	45000000	55000000	65000000	315000000	325000000	250000000	250000000	170000000	270000000
8d	10000000	10000000	20000000	25000000	35000000	55000000	35000000	35000000	35000000	70000000	65000000	25000000	23000000	19500000	19000000	23500000	20500000	20000000	32500000	26000000	29500000	27500000	25000000	24000000	59000000	42000000	42500000	37500000	40500000	49000000
9d	12000000	14000000	4500000	4000000	13500000	15000000	45000000	50000000	65000000	50000000	50000000	40000000	14500000	14500000	15000000	19500000	11000000	14000000	18000000	24000000	28500000	27000000	22000000	20000000	40500000	42000000	34500000	55000000	36500000	46500000
10d	9500000	8500000	5000000	5500000	6500000	8000000	150000000	165000000	170000000	180000000	200000000	205000000	17500000	15000000	9000000	9500000	12500000	13000000	12500000	14000000	15500000	9500000	8500000	9500000	36000000	25000000	25500000	29000000	26000000	21500000
11d	7000000	7500000	1000000	1500000	6500000	5000000	130000000	135000000	150000000	140000000	100000000	90000000	2050000	2500000	2600000	1500000	1850000	2250000	3400000	3350000	2750000	3200000	2700000	2350000	4400000	6400000	5200000	5450000	6100000	6300000
12d	3000000	2500000	1500000	3000000	3500000	1500000	130000000	65000000	100000000	80000000	80000000	55000000	1400000	1450000	1700000	1850000	1750000	1450000	1700000	1700000	2000000	1700000	1650000	1300000	2450000	2500000	2350000	2350000	2300000	2600000
13d	850000	750000	750000	400000	600000	650000	60000000	50000000	40000000	65000000	65000000	60000000	850000	900000	900000	1150000	1100000	750000	1100000	800000	700000	450000	250000	650000	1650000	2300000	2100000	1950000	1700000	2500000
14d	120000	90000	130000	105000	70000	85000	25000000	30000000	20000000	20000000	20000000	0	250000	450000	500000	450000	400000	350000	350000	100000	300000	450000	400000	150000	650000	650000	1250000	1000000	750000	2050000
15d	130000	95000	100000	110000	85000	65000	1500000	2500000	3000000	2500000	1500000	2500000	220000	180000	240000	200000	195000	195000	160000	105000	155000	150000	150000	150000	195000	155000	195000	250000	275000	245000

## Sheet: Statistic for Figure 1
Comparison of virus	0h		3h		6h		1d		2d		3d		4d		5d		6d		7d		8d		9d		10d		11d		12d		13d		14d		15d
	Summary	p value	Summary	p value	Summary	p value	Summary	p value	Summary	p value	Summary	p value	Summary	p value	Summary	p value	Summary	p value	Summary	p value	Summary	p value	Summary	p value	Summary	p value	Summary	p value	Summary	p value	Summary	p value	Summary	p value	Summary	p value
DENV 1A	ns	0.0903	**	0.0035	**	0.0019	***	0.0002	**	0.0013	**	0.002	ns	0.0681	**	0.0054	**	0.0013	**	0.0017	***	0.0007	**	0.0031	**	0.0014	ns	0.0926	**	0.0031	**	0.0027	***	0.0002	****	<0.0001
DENV 2B	*	0.013	**	0.0022	**	0.0022	**	0.0022	**	0.0022	**	0.0022	**	0.0022	**	0.0022	**	0.0022	**	0.0022	**	0.0022	**	0.0022	**	0.0022	**	0.0022	*	0.0303	**	0.0022	**	0.0022	**	0.0022
DENV 3A	**	0.0024	ns	0.0827	ns	0.1912	****	<0.0001	*	0.0104	*	0.0189	****	<0.0001	****	<0.0001	****	0.0001	****	<0.0001	****	<0.0001	****	<0.0001	****	<0.0001	****	<0.0001	****	<0.0001	****	<0.0001	**	0.0036	****	<0.0001
DENV 4A	ns	0.5766	ns	0.1199	ns	0.1436	****	<0.0001	***	0.001	**	0.0017	****	<0.0001	**	0.0038	**	0.0013	***	0.0002	****	<0.0001	***	0.0004	**	0.0071	****	<0.0001	***	0.0003	****	0.0001	***	0.0002	***	0.0002
A = One-way ANOVA (Non-parametric test with Kruskal-Wallis test)
B = t-test (Non-parametric test with Mann-Whitney test)
Criteria:	ns	p > 0.05
	*	p ≤ 0.05
	**	p ≤ 0.01
	***	p ≤ 0.001
	****	p ≤ 0.0001

## Sheet: Statistic for Figure 2
Comparison of virus	0h		3h		6h		1d		2d		3d		4d		5d		6d		7d		8d		9d		10d		11d		12d		13d		14d		15d
	Summary	p value	Summary	p value	Summary	p value	Summary	p value	Summary	p value	Summary	p value	Summary	p value	Summary	p value	Summary	p value	Summary	p value	Summary	p value	Summary	p value	Summary	p value	Summary	p value	Summary	p value	Summary	p value	Summary	p value	Summary	p value
DENV DFA	**	0.0015	***	0.0006	***	0.0005	****	<0.0001	***	0.0004	***	0.0004	***	0.0004	**	0.0054	ns	0.0816	**	0.0019	***	0.0005	ns	0.0511	***	0.001	***	0.0006	**	0.0026	***	0.0003	**	0.0019	***	0.0006
DENV DHFA	ns	0.3496	ns	0.2947	ns	0.0682	****	<0.0001	***	0.0003	****	<0.0001	***	0.0005	****	0.0001	***	0.0002	****	<0.0001	****	0.0001	****	<0.0001	****	0.0001	***	0.0004	***	0.0003	***	0.0004	****	0.0001	***	0.0002
DENV Undifferentiated feverA	ns	0.0887	ns	0.0746	ns	0.3505	****	<0.0001	****	<0.0001	****	0.0001	****	<0.0001	***	0.0002	****	<0.0001	****	0.0001	**	0.0013	****	<0.0001	****	<0.0001	***	0.0004	***	0.0003	****	<0.0001	***	0.0009	****	<0.0001
A = One-way ANOVA (Non-parametric test with Kruskal-Wallis test)
Criteria:	ns	p > 0.05
	*	p ≤ 0.05
	**	p ≤ 0.01
	***	p ≤ 0.001
	****	p ≤ 0.0001
